# Supplementary material for: Identification of Novel Sphydrofuran-Derived Derivatives with Lipid-Lowering Activity from the Active Crude Extracts of Nocardiopsis sp. ZHD001
Source: Int J Mol Sci. 2023 Feb 1;24(3):2822. doi: 10.3390/ijms24032822 (PMC9917766; doi:10.3390/ijms24032822)
Supplement: Supplementary file 1 [file ijms-24-02822-s001.zip]

Archive with 1 entries (1 files):
- ijms-2153745-supplementary.pdf
